# Supplementary material for: Systems-level exploitation of OxyR regulon unravels a potential antibacterial target in Pseudomonas aeruginosa
Source: Commun Biol. 2025 Sep 26;8:1370. doi: 10.1038/s42003-025-08770-w (PMC12475218; doi:10.1038/s42003-025-08770-w)
Supplement: Supplementary file 3 — Supplementary Data [file 42003_2025_8770_MOESM3_ESM.xlsx]

## Sheet: Figure 1
Figure 1A				Figure 1B								Figure 1C
Functional classification of P. aeruginosa oxyR regulon under hypoxia condition				qRT-PCR validation of the microarray data								Mean log2 ratios of the qRT-PCR data are plotted against the mean log2 ratios of the RNA-seq data
	Number of genes				Relative gene expression							RNA-seq	qRT-PCR
	Promoted	Repressed			PAO1			oxyR				-3.15	-3.97
Transport of small molecules	16	9		cupE1	1	1	1	0.24	0.25	0.26		-5.52	-5.21
Translation, post-translational modification, degradation	1	5		pqsH	1	1	1	0.21	0.18	0.17		-5.49	-5.02
Transcriptional regulators	0	25		pqsA	1	1	1	0.23	0.17	0.19		-3.5	-3.86
Secreted Factors (toxins, enzymes, alginate)	0	21		lasI	1	1	1	0.28	0.23	0.26		-3.31	-3.45
Related to phage, transposon, or plasmid	19	0		rhlR	1	1	1	0.28	0.29	0.31		-2.78	-2.8
Putative enzymes	4	32		snr1	1	1	1	0.38	0.34	0.35		-6.74	-6.12
Protein secretion/export apparatus	0	11		ambE	1	1	1	0.13	0.18	0.15		3.35	3.04
Nucleotide biosynthesis and metabolism	0	2		gltS	1	1	1	3.08	3.11	2.95
Membrane proteins	15	35
Fatty acid and phospholipid metabolism	0	6
Energy metabolism	1	23
DNA replication, recombination, modification and repair	0	1
Chemotaxis	0	2
Central intermediary metabolism	0	14
Cell wall / LPS / capsule	1	6
Carbon compound catabolism	4	12
Biosynthesis of cofactors, prosthetic groups and carriers	2	12
Amino acid biosynthesis and metabolism	1	9
Adaptation, protection	0	18

## Sheet: Figure 2
Figure 2A				Figure 2B					Figure 2C					Figure 2D					Figure 2E
OxyR positively regulates virulence associated genes				oxyR regulon shared overlap with custom QS regulon					OxyR positively regulates energy metabolism in P. aeruginosa					OxyR positively regulates putative enzymes in P. aeruginosa					OxyR negatively regulates amino acid homeostasis
Gene	FC	Class		QS regulon	oxyR regulon				Gene	FC	Class			Gene	FC	Class			Gene	FC	Class
PA4211/phzB1	-8.91	QS-regulated virulence factors		PA0007	PA4211				PA4133	-4.87	Energy metabolism			PA2069	-7.57	Putative enzymes			PA3176/gltS	3.35	Transport of small molecules
PA3724/lasB	-7.28	QS-regulated virulence factors		PA0026	PA2069				PA0113	-2.83	Energy metabolism			PA2302/ambE	-6.74	Putative enzymes			PA2338	2.9	Transport of small molecules
PA3478/rhlB	-6.58	QS-regulated virulence factors		PA0027	PA3724				PA3032/snr1	-2.78	Energy metabolism			PA2305/ambB	-6.54	Putative enzymes			PA2341	2.88	Transport of small molecules
PA1871/lasA	-6.55	QS-regulated virulence factors		PA0028	PA1900				PA0525	-2.41	Energy metabolism			PA3330	-6.39	Putative enzymes			PA2398/fpvA	1.98	Transport of small molecules
PA1903/phzE2	-6.49	QS-regulated virulence factors		PA0050	PA2302				PA0106/coxA	-2.3	Energy metabolism			PA4217/phzS	-6.3	Putative enzymes			PA1260/lhpP	1.75	Transport of small molecules
PA1246/aprD	-6.02	QS-regulated virulence factors		PA0052	PA3331				PA3415	-2.2	Energy metabolism			PA3535	-6.09	Putative enzymes			PA1074/braC	1.42	Transport of small molecules
PA0996/pqsA	-5.49	QS-regulated virulence factors		PA0059	PA3478				PA1319/cyoC	-2.18	Energy metabolism			PA3328	-5.92	Putative enzymes			PA5082/dguC	1.37	Transport of small molecules
PA2300/chiC	-5.3	QS-regulated virulence factors		PA0105	PA1871				PA1318/cyoB	-1.88	Energy metabolism			PA2587/pqsH	-5.52	Putative enzymes			PA2558	1.35	Transport of small molecules
PA2193/hcnA	-4.74	QS-regulated virulence factors		PA0106	PA2305				PA0523/norC	-1.86	Energy metabolism			PA1914	-4.63	Putative enzymes			PA0783/putP	1.18	Transport of small molecules
PA2591/vqsR	-3.91	QS-regulated virulence factors		PA0107	PA1903				PA0524/norB	-1.73	Energy metabolism			PA4209/phzM	-4.53	Putative enzymes			PA5169/dctM	1.11	Transport of small molecules
PA1658/hsiC2	-3.52	QS-regulated virulence factors		PA0108	PA3330				PA1317/cyoA	-1.71	Energy metabolism			PA4131	-3.88	Putative enzymes			PA1288	1.09	Transport of small molecules
PA1432/lasI	-3.5	QS-regulated virulence factors		PA0109	PA2303				PA0105/coxB	-1.7	Energy metabolism			PA1893	-3.35	Putative enzymes			PA5167/dctP	1.08	Transport of small molecules
PA3477/rhlR	-3.31	QS-regulated virulence factors		PA0122	PA4217				PA1174/napA	-1.68	Energy metabolism			PA1662/clpV2	-3.07	Putative enzymes			PA4675/chtA	1.08	Transport of small molecules
PA3476/rhlI	-3.21	QS-regulated virulence factors		PA0132	PA4214				PA0108/coIII	-1.67	Energy metabolism			PA5181	-2.99	Putative enzymes			PA3234	1.07	Transport of small molecules
PA1003/mvfR	-2.75	QS-regulated virulence factors		PA0143	PA3535				PA1172/napC	-1.54	Energy metabolism			PA4190/pqsL	-2.36	Putative enzymes			PA4358/feoB	1.01	Transport of small molecules
				PA0144	PA3327
				PA0158	PA1246
				PA0165	PA3329
				PA0175	PA3328
				PA0176	PA1901
				PA0179	PA4215
				PA0198	PA3333
				PA0263	PA1218
				PA0355	PA4212
				PA0364	PA3479
				PA0365	PA1216
				PA0366	PA1904
				PA0433	PA2587
				PA0434	PA0996
				PA0435	PA1217
				PA0485	PA1249
				PA0534	PA3336
				PA0567	PA0852
				PA0572	PA2300
				PA0586	PA3908
				PA0852	PA0997
				PA0855	PA3332
				PA0887	PA1130
				PA0996	PA1247
				PA0997	PA4133
				PA0998	PA2939
				PA0999	PA0572
				PA1000	PA2193
				PA1001	PA4677
				PA1002	PA1914
				PA1003	PA3335
				PA1130	PA0122
				PA1131	PA1248
				PA1173	PA4209
				PA1175	PA1896
				PA1176	PA1214
				PA1177	PA4175
				PA1215	PA1874
				PA1216	PA0998
				PA1217	PA1245
				PA1218	PA1897
				PA1221	PA4651
				PA1245	PA1895
				PA1246	PA4141
				PA1247	PA3326
				PA1248	PA2066
				PA1249	PA1212
				PA1250	PA2591
				PA1289	PA4131
				PA1317	PA1894
				PA1318	PA2195
				PA1319	PA1665
				PA1320	PA3684
				PA1323	PA3307
				PA1324	PA5219
				PA1404	PA4738
				PA1431	PA0144
				PA1432	PA1658
				PA1559	PA5352
				PA1656	PA4130
				PA1657	PA1432
				PA1658	PA2588
				PA1659	PA4143
				PA1660	PA2194
				PA1661	PA2166
				PA1662	PA4739
				PA1663	PA1784
				PA1664	PA4869
				PA1665	PA1892
				PA1666	PA5220
				PA1667	PA4877
				PA1668	PA1893
				PA1669	PA3523
				PA1670	PA4142
				PA1745	PA4306
				PA1784	PA3477
				PA1869	PA3104
				PA1870	PA1659
				PA1871	PA1657
				PA1881	PA2330
				PA1888	PA1656
				PA1891	PA3476
				PA1893	PA5267
				PA1894	PA5132
				PA1895	PA0279
				PA1896	PA1356
				PA1897	PA4648
				PA1914	PA2592
				PA1921	PA1662
				PA1930	PA2423
				PA1939	PA1323
				PA2007	PA0028
				PA2008	PA0103
				PA2009	PA4652
				PA2030	PA5182
				PA2031	PA5181
				PA2066	PA0999
				PA2067	PA4300
				PA2068	PA4132
				PA2069	PA3920
				PA2076	PA0027
				PA2080	PA1660
				PA2081	PA2301
				PA2134	PA1558
				PA2142	PA2190
				PA2143	PA4206
				PA2144	PA0113
				PA2146	PA5058
				PA2147	PA5354
				PA2148	PA3095
				PA2151	PA3032
				PA2152	PA4302
				PA2153	PA1003
				PA2156	PA5180
				PA2157	PA4590
				PA2158	PA5059
				PA2159	PA3096
				PA2160	PA0026
				PA2161	PA4041
				PA2163	PA3685
				PA2164	PA1663
				PA2165	PA4305
				PA2166	PA2244
				PA2167	PA2566
				PA2169	PA1745
				PA2170	PA2331
				PA2171	PA4917
				PA2172	PA1667
				PA2173	PA1969
				PA2176	PA0451
				PA2180	PA1324
				PA2190	PA2414
				PA2192	PA0187
				PA2193	PA3957
				PA2194	PA4080
				PA2195	PA5431
				PA2250	PA4117
				PA2274	PA1669
				PA2300	PA1668
				PA2302	PA1876
				PA2303	PA3042
				PA2304	PA2371
				PA2305	PA0332
				PA2327	PA0143
				PA2328	PA2448
				PA2329	PA2144
				PA2330	PA0525
				PA2331	PA2869
				PA2338	PA2363
				PA2339	PA3519
				PA2340	PA2747
				PA2341	PA4878
				PA2343	PA2147
				PA2345	PA4190
				PA2365	PA4205
				PA2366	PA1661
				PA2367	PA1930
				PA2368	PA0106
				PA2370	PA2159
				PA2371	PA0059
				PA2372	PA0798
				PA2414	PA0543
				PA2415	PA2151
				PA2423	PA2369
				PA2433	PA1000
				PA2442	PA4294
				PA2444	PA2326
				PA2445	PA3418
				PA2446	PA3415
				PA2448	PA4778
				PA2512	PA3750
				PA2513	PA1319
				PA2514	PA4303
				PA2564	PA4286
				PA2565	PA4312
				PA2566	PA4349
				PA2570	PA2196
				PA2572	PA2345
				PA2573	PA3260
				PA2587	PA4610
				PA2588	PA1732
				PA2591	PA5101
				PA2592	PA3522
				PA2593	PA0267
				PA2717	PA0855
				PA2747	PA0112
				PA2927	PA1166
				PA2939	PA4702
				PA3022	PA0111
				PA3032	PA3692
				PA3038	PA4078
				PA3104	PA2372
				PA3174	PA2514
				PA3181	PA5356
				PA3182	PA4362
				PA3183	PA3976
				PA3188	PA3688
				PA3189	PA2433
				PA3190	PA4139
				PA3194	PA2753
				PA3195	PA2184
				PA3205	PA2171
				PA3233	PA4304
				PA3234	PA4916
				PA3235	PA1881
				PA3274	PA3995
				PA3281	PA2072
				PA3282	PA4207
				PA3283	PA0479
				PA3284	PA1002
				PA3311	PA1318
				PA3326	PA2366
				PA3327	PA5353
				PA3328	PA4577
				PA3329	PA2024
				PA3330	PA1860
				PA3331	PA1137
				PA3332	PA0523
				PA3333	PA2699
				PA3334	PA5381
				PA3335	PA2573
				PA3336	PA0587
				PA3346	PA0179
				PA3347	PA3417
				PA3361	PA2367
				PA3364	PA0107
				PA3365	PA2788
				PA3369	PA4296
				PA3370	PA0788
				PA3371	PA4112
				PA3416	PA2920
				PA3418	PA2065
				PA3476	PA1041
				PA3477	PA2572
				PA3478	PA5202
				PA3479	PA3723
				PA3520	PA4925
				PA3535	PA2226
				PA3575	PA2475
				PA3676	PA0468
				PA3677	PA2365
				PA3678	PA4507
				PA3688	PA2562
				PA3691	PA0524
				PA3692	PA2076
				PA3724	PA3030
				PA3734	PA2238
				PA3790	PA1317
				PA3888	PA1001
				PA3890	PA4297
				PA3891	PA0105
				PA3904	PA3208
				PA3905	PA1174
				PA3906	PA4293
				PA3907	PA4813
				PA3908	PA1951
				PA3986	PA3289
				PA4078	PA0108
				PA4117	PA1465
				PA4129	PA0737
				PA4130	PA2754
				PA4131	PA0355
				PA4132	PA2509
				PA4133	PA0704
				PA4134	PA5158
				PA4139	PA1973
				PA4141	PA0178
				PA4142	PA0743
				PA4171	PA1373
				PA4172	PA2513
				PA4175	PA4781
				PA4190	PA2328
				PA4205	PA0502
				PA4206	PA1592
				PA4207	PA2787
				PA4208	PA2361
				PA4209	PA2360
				PA4210	PA3462
				PA4211	PA1242
				PA4212	PA2507
				PA4213	PA3691
				PA4214	PA5359
				PA4215	PA1666
				PA4216	PA2512
				PA4217	PA1169
				PA4296	PA2222
				PA4297	PA1172
				PA4298	PA4988
				PA4299	PA2121
				PA4300	PA1486
				PA4302	PA4876
				PA4304	PA0399
				PA4305	PA3105
				PA4306	PA2290
				PA4311	PA0180
				PA4359	PA0575
				PA4371	PA0333
				PA4384	PA4880
				PA4442	PA2590
				PA4443	PA0586
				PA4498	PA2227
				PA4590	PA3986
				PA4648	PA5355
				PA4649	PA4387
				PA4650	PA0038
				PA4651	PA2771
				PA4652	PA3220
				PA4677	PA4063
				PA4691	PA2373
				PA4692	PA0588
				PA4703	PA4369
				PA4738	PA1160
				PA4739	PA3089
				PA4770	PA0176
				PA4778	PA4056
				PA4869	PA3584
				PA4876	PA1053
				PA4880	PA5401
				PA4916	PA3347
				PA4917	PA3041
				PA4925	PA3945
				PA5027	PA1880
				PA5058	PA4658
				PA5059	PA2618
				PA5061	PA0361
				PA5161	PA5060
				PA5162	PA3391
				PA5164	PA2291
				PA5168	PA1885
				PA5220	PA5300
				PA5352	PA2081
				PA5353	PA0547
				PA5354	PA3846
				PA5355	PA3426
				PA5356	PA4311
				PA5415	PA0159
				PA5481	PA3392
				PA5482	PA1173
				PA2424	PA1375
				PA2402	PA0156
				PA2402	PA2435
				PA2400	PA5027
				PA2385	PA5363
				PA4084	PA1708
				PA2770	PA4202
				PA3325	PA1888
				PA1129	PA4338
				PA0051	PA3531
				PA0040	PA3346
				PA0174	PA2508
				PA0177	PA3025
				PA0178	PA0175
				PA0399	PA5297
				PA0411	PA1578
				PA0413	PA2253
				PA0425	PA3352
				PA0426	PA4108
				PA0447	PA1542
				PA0509	PA4786
				PA0510	PA4589
				PA0512	PA2717
				PA0588	PA1348
				PA0713	PA1706
				PA0714	PA3930
				PA0722	PA2564
				PA0744	PA3049
				PA0745	PA3952
				PA0762	PA1826
				PA0764	PA3101
				PA0971	PA4607
				PA1212	PA3465
				PA1214	PA3459
				PA1219	PA5052
				PA1458	PA0315
				PA1608	PA0393
				PA1694	PA2621
				PA1707	PA4660
				PA1712	PA2544
				PA1722	PA2504
				PA1874	PA0505
				PA1875	PA0344
				PA1877	PA0364
				PA1898	PA4827
				PA1901	PA2232
				PA1902	PA0195
				PA1903	PA2223
				PA1904	PA3311
				PA1905	PA1337
				PA1906	PA3857
				PA1927	PA4847
				PA1978	PA5546
				PA1983	PA3305
				PA1984	PA1562
				PA1999	PA1339
				PA2000	PA0484
				PA2001	PA2894
				PA2014	PA2540
				PA2196	PA2711
				PA2259	PA1272
				PA2260	PA4358
				PA2261	PA2541
				PA2306	PA3435
				PA2321	PA4317
				PA2539	PA0887
				PA2540	PA5516
				PA2552	PA2533
				PA2553	PA3018
				PA2554	PA5530
				PA2555	PA5369.5
				PA2711	PA3234
				PA2867	PA0668.1
				PA2903	PA3366
				PA3096	PA4675
				PA3097	PA4690.5
				PA3098	PA1959
				PA3099	PA5167
				PA3100	PA4280.5
				PA3101	PA2063
				PA3102	PA2481
				PA3103	PA1288
				PA3105	PA1817
				PA3337	PA0622
				PA3391	PA3038
				PA3392	PA3836
				PA3393	PA4514
				PA3394	PA0643
				PA3395	PA5169
				PA3396	PA3015
				PA3519	PA4023
				PA3622	PA0641
				PA3662	PA0624
				PA3709	PA0910
				PA3721	PA0616
				PA3870	PA5440
				PA3871	PA1651
				PA3872	PA0277
				PA3873	PA0629
				PA3874	PA0634
				PA3875	PA3766
				PA3876	PA0783
				PA3877	PA5153
				PA3911	PA3878
				PA3912	PA2775
				PA3913	PA4501
				PA3914	PA4150
				PA3916	PA2667
				PA3917	PA3925
				PA3918	PA2410
				PA3923	PA2518
				PA4143	PA2403
				PA4144	PA3732
				PA4293	PA3727
				PA4294	PA0620
				PA4303	PA3912
				PA4307	PA0669
				PA4309	PA2760
				PA4496	PA2558
				PA4520	PA0045
				PA4527	PA5082
				PA4559	PA1791
				PA4587	PA0642
				PA4628	PA0613
				PA4765	PA0293
				PA4878	PA5442
				PA4918	PA1074
				PA4996	PA1788
				PA5040	PA0633
				PA5041	PA0563
				PA5042	PA4582
				PA5043	PA4642
				PA5070	PA0628
				PA5160	PA1913
				PA5163	PA0619
				PA5450	PA0640
				PA5451	PA0623
					PA3575
					PA0618
					PA0638
					PA0625
					PA0639
					PA4389
					PA0989
					PA3722
					PA1260
					PA0635
					PA1755
					PA0047
					PA2398
					PA4630
					PA0046
					PA0165
					PA3284
					PA2341
					PA2338
					PA3176

## Sheet: Figure 3
Figure 3A
Growth inhibition by H2O2 as determined by agar diffusion assays
Strains	Diameter of inhibition zone (mm)
PAO1/pUCP20	15	15.5	14.5
PAO1/pUCP-pqsH	12	13	13
PAO1/pUCP-pqsL	12	11.5	11.5
oxyR/pUCP20	30.5	28	27.5
oxyR/pUCP-pqsH	36.5	36.5	36
oxyR/pUCP-pqsL	43	46	43

## Sheet: Figure 4
Figure 4C
Differential metabolites in oxyR mutant
	Sample 1	Sample 2	Sample 3	Sample 4	Sample 5	Sample 6
Decanoyl-CoA	-1.77229	-2.15604	-1.71236	-1.97212	-1.76619	-1.85857
Stearoylcarnitine	-1.11239	-1.05694	-1.15156	-0.4944	-1.57868	-0.52526
Acetylserotonin	-1.84574	-2.26579	-1.85777	-2.11032	-1.21764	-1.34979
Octanoyl-CoA	-1.84574	-2.26579	-1.85777	-2.11032	-1.21764	-1.34979
Linoleoyl ethanolamide	-1.60715	-1.06118	-1.1658	-1.68065	-2.03027	-2.89977
Salicyluric acid	-1.80308	-1.49826	-1.32411	-1.72866	-1.77625	-1.2406
Deoxyguanosine triphosphate (dGTP)	-1.42795	-1.66374	-1.42546	-1.27858	-1.31703	-1.60454
Diphenylamine	-1.26016	-1.61821	-0.9924	-1.67571	-1.16502	-1.81041
Adenosine 5'-triphosphate (ATP)	-1.16044	-1.61714	-1.38017	-1.18665	-1.20321	-1.54856
Guanidineacetic acid	1.18477	1.05941	1.13854	1.12322	1.17319	1.07265
Deoxyguanosine 5'-monophosphate (dGMP)	1.32397	1.18406	1.6051	1.2422	1.31643	1.38233
Cytidine 5'-monophosphate (CMP)	1.27692	1.23577	1.26934	1.39568	1.34488	1.49966
Deoxythymidine 5'-phosphate (dTMP)	1.47427	1.22473	1.54798	1.27405	1.34095	1.23959
Deoxycytidine	1.31388	1.6852	1.10715	1.32107	1.1748	1.652
Adenosine monophosphate (AMP)	1.4337	1.15945	1.63078	1.27891	1.45033	1.23714
Uridine 5'-monophosphate (UMP)	1.54801	1.28337	1.43368	1.36391	1.48383	1.37308
Methyladenosine	1.63032	1.29797	1.94782	1.19667	0.871465	1.89169
Hydroxyadenine	0.939579	1.99004	1.0723	1.58028	0.878083	1.7772
Pyroglutamic acid	1.10246	0.969273	1.18368	1.10904	1.16926	1.1935
Glutamyl-L-methionine	1.19436	1.17912	1.29186	1.27918	1.15589	1.25986
Glutamyl-L-glutamic acid	1.31823	1.31974	1.33869	1.32759	1.32359	1.27956
Dihydroxy-L-phenylalanine(L-DOPA)	1.42455	1.52337	1.22508	1.2779	1.11599	1.70354
Acetyl-L-serine	1.56856	2.08427	1.95725	0.914151	1.50191	2.42054
Hydroxyarginine	1.77892	1.68345	1.25731	1.70062	2.4836	2.486
Aspartyl-L-phenylalanine	0.475217	1.66636	0.757893	1.20502	0.641837	1.55541
Glutamyl-L-alanine	0.668911	1.91853	0.927667	1.50141	0.660335	2.00558
Glutamate	1.08086	1.00255	1.16585	1.08731	1.07628	1.19309
Histidine	1.07557	1.24304	1.10613	1.22222	1.06953	1.46298
Aspartate	0.858397	0.88799	1.05513	0.931298	0.826674	0.827782
Aspartic acid	1.52707	1.3212	1.03714	1.4111	1.33669	1.17351
Glycine	1.469	1.22635	1.27192	1.17745	1.45156	1.51368
Threonate	1.48301	2.22969	1.09783	1.72626	2.34535	1.60875
Phenylalanine	1.57465	1.88853	2.59366	1.75547	1.35236	2.08852
Iditol	2.05456	1.29771	1.78158	1.4169	1.90357	1.64846
Arabitol	1.41501	1.9811	1.29358	0.911721	1.6584	1.69119
Galactosamine	1.48295	1.10116	1.16455	1.52818	1.70113	1.43272
Uracil	1.27422	1.09145	0.970386	1.32579	1.59117	1.56511
Mannitol 1-phosphate	0.538297	0.792403	0.338423	1.01794	0.632468	0.475288

## Sheet: Figure 5
Figure 5A					Figure 5B					Figure 5C					Figure 5D
ROS generation in gltS, PAO1, and its derivatives.					Evaluation of susceptibility to killing by antibiotics					Evaluation of susceptibility to killing by antibiotics					Evaluation of susceptibility to killing by antibiotics
PAO1	2252	2242	2397		Strain	Drug	Time	Survival		Strain	Drug	Time	Survival		Strain	Drug	Time	Survival
PAO1/pUCP20	2291	2143	2317		PAO1	Gen	1	100		PAO1	Tob	1	100		PAO1	Amp	1	99
gltS	4582	5793	4672		PAO1	Gen	1	88		PAO1	Tob	1	100		PAO1	Amp	1	99.69
gltS/pUCP20-gltS	1653	1794	1622		PAO1	Gen	1	94		PAO1	Tob	1	99		PAO1	Amp	1	99.75
oxyR	1959	2233	2396		PAO1	Gen	2	82.14		PAO1	Tob	2	66.42		PAO1	Amp	2	97.85
					PAO1	Gen	2	84.85		PAO1	Tob	2	76.77		PAO1	Amp	2	98.14
					PAO1	Gen	2	88.45		PAO1	Tob	2	56.68		PAO1	Amp	2	97.34
					PAO1	Gen	3	53.53		PAO1	Tob	3	65.32		PAO1	Amp	3	89.66
					PAO1	Gen	3	65.89		PAO1	Tob	3	65.23		PAO1	Amp	3	93.53
					PAO1	Gen	3	60.54		PAO1	Tob	3	63.25		PAO1	Amp	3	90.65
					PAO1	Gen	4	50.98		PAO1	Tob	4	63.56		PAO1	Amp	4	82.46
					PAO1	Gen	4	55.34		PAO1	Tob	4	67.56		PAO1	Amp	4	84.18
					PAO1	Gen	4	60.32		PAO1	Tob	4	60.56		PAO1	Amp	4	78.56
					gltS	Gen	1	100		gltS	Tob	1	80.51		gltS	Amp	1	99.12
					gltS	Gen	1	100		gltS	Tob	1	96.97		gltS	Amp	1	96.89
					gltS	Gen	1	90.78		gltS	Tob	1	85.67		gltS	Amp	1	98.23
					gltS	Gen	2	31		gltS	Tob	2	36		gltS	Amp	2	92.12
					gltS	Gen	2	50		gltS	Tob	2	85		gltS	Amp	2	89.17
					gltS	Gen	2	43		gltS	Tob	2	34		gltS	Amp	2	90.45
					gltS	Gen	3	22.56		gltS	Tob	3	3.34		gltS	Amp	3	70
					gltS	Gen	3	20.67		gltS	Tob	3	5.78		gltS	Amp	3	73.17
					gltS	Gen	3	19.56		gltS	Tob	3	2.19		gltS	Amp	3	72.12
					gltS	Gen	4	10.45		gltS	Tob	4	1.23		gltS	Amp	4	32.29
					gltS	Gen	4	11.97		gltS	Tob	4	0.08		gltS	Amp	4	32.27
					gltS	Gen	4	9.56		gltS	Tob	4	2.45		gltS	Amp	4	30.34

## Sheet: Supplementary Figure 1
Supplementary Figure 1A
Time (h)	PAO1			gltS			PAO1/pUCP20-gltS			gltS/pUCP20-gltS
0	0.0935	0.0968	0.0943	0.0965	0.0968	0.0956	0.1017	0.0983	0.1003	0.1052	0.1091	0.1088
1	0.1098	0.1125	0.1083	0.1301	0.1298	0.1279	0.1253	0.1207	0.1234	0.1338	0.1386	0.139
2	0.2059	0.2228	0.213	0.234	0.239	0.2612	0.2307	0.234	0.2511	0.2489	0.2594	0.2709
3	0.3152	0.3175	0.3145	0.4176	0.4301	0.4466	0.3245	0.3322	0.3448	0.4189	0.436	0.4463
4	0.3989	0.4085	0.3977	0.5775	0.5996	0.6182	0.3964	0.4071	0.421	0.5597	0.5855	0.5934
5	0.5116	0.516	0.51	0.6838	0.7015	0.7202	0.5159	0.5313	0.5382	0.6648	0.6824	0.6824
6	0.6015	0.6014	0.6039	0.8002	0.8093	0.8358	0.6215	0.6278	0.6346	0.7636	0.7921	0.814
7	0.6807	0.6799	0.6835	0.9031	0.9153	0.9423	0.7143	0.718	0.7275	0.9259	0.9543	0.9718
8	0.7429	0.7372	0.7378	0.9679	0.9884	1.0217	0.7668	0.7711	0.7785	1.0476	1.0804	1.0913
9	0.7914	0.7829	0.7809	1.0262	1.0572	1.0801	0.7787	0.7752	0.7799	1.1819	1.2286	1.2168
10	0.8618	0.848	0.8484	1.076	1.1204	1.1241	0.7851	0.7853	0.7877	1.3045	1.3152	1.3138
11	0.9375	0.9352	0.9301	1.1661	1.24	1.2309	0.7899	0.8	0.8	1.3151	1.3205	1.3052
12	1.0372	1.0451	1.0325	1.2389	1.2046	1.2526	0.8074	0.8108	0.8133	1.3453	1.3335	1.2958
13	1.1273	1.1389	1.1173	1.2424	1.2116	1.2448	0.822	0.8347	0.8354	1.3586	1.3468	1.3005
14	1.1784	1.1975	1.1707	1.2603	1.2135	1.2397	0.847	0.8716	0.8672	1.3489	1.3286	1.2953
15	1.222	1.2341	1.2119	1.2543	1.2103	1.23	0.8702	0.9036	0.8979	1.3054	1.3085	1.2821
16	1.2531	1.2652	1.2527	1.2457	1.1946	1.2183	0.8863	0.9239	0.9213	1.2943	1.2932	1.2713
17	1.2778	1.302	1.2882	1.2375	1.1876	1.2065	0.8989	0.9442	0.9377	1.2804	1.2741	1.2593
18	1.2946	1.3341	1.2993	1.23	1.1811	1.1998	0.9082	0.9425	0.9525	1.2684	1.2634	1.252
19	1.3082	1.3518	1.3334	1.231	1.1819	1.2029	0.9176	0.9465	0.948	1.2598	1.2562	1.249
20	1.3185	1.3642	1.3405	1.2391	1.1898	1.2109	0.9289	0.959	0.9538	1.2555	1.2556	1.2528
21	1.3215	1.3663	1.3492	1.2507	1.2093	1.2308	0.9394	0.9714	0.9648	1.2569	1.258	1.259
22	1.33	1.3751	1.3554	1.2792	1.252	1.2599	0.95	0.9792	0.9731	1.26	1.263	1.2496
23	1.3413	1.3731	1.3619	1.2972	1.2795	1.2831	0.958	0.9889	0.9806	1.2672	1.2713	1.2089
24	1.3571	1.3895	1.373	1.3018	1.2293	1.2817	0.9676	0.9953	0.9866	1.2754	1.2546	1.2077
Supplementary Figure 1B
Time (h)	PAO1			gltS			PAO1/pUCP20-gltS			gltS/pUCP20-gltS
0	0.0909	0.0905	0.0911	0.1097	0.0934	0.1879	0.1052	0.1035	0.1039	0.1025	0.1034	0.1007
1	0.1108	0.1101	0.1117	0.1191	0.1104	0.2081	0.1262	0.1238	0.1244	0.1106	0.1126	0.1088
2	0.1587	0.1616	0.1655	0.1747	0.1689	0.2637	0.2465	0.242	0.2405	0.1254	0.1297	0.1238
3	0.2522	0.2583	0.2614	0.2741	0.2788	0.3771	0.3328	0.3245	0.3324	0.1577	0.172	0.1607
4	0.3644	0.3621	0.3642	0.3686	0.3616	0.4612	0.4037	0.4006	0.4094	0.2158	0.2396	0.2255
5	0.4882	0.4858	0.4851	0.3888	0.3835	0.4811	0.4959	0.4891	0.4996	0.2899	0.3173	0.3027
6	0.5663	0.5689	0.5708	0.4068	0.4044	0.5026	0.5534	0.5507	0.5628	0.3205	0.3394	0.3308
7	0.6139	0.6212	0.6315	0.4362	0.4313	0.5247	0.6046	0.6073	0.6251	0.328	0.3464	0.3392
8	0.6273	0.634	0.6523	0.4646	0.4639	0.5519	0.6592	0.6705	0.6882	0.3406	0.3581	0.3531
9	0.693	0.695	0.7149	0.4996	0.4986	0.5784	0.7001	0.7086	0.7302	0.3631	0.3776	0.377
10	0.7839	0.7878	0.8135	0.518	0.5386	0.6148	0.7348	0.7453	0.7693	0.3959	0.4054	0.4136
11	0.8967	0.907	0.9382	0.569	0.58	0.6536	0.7662	0.7739	0.8007	0.439	0.443	0.464
12	1.0994	1.1084	1.1304	0.6115	0.6265	0.6946	0.7916	0.7966	0.8221	0.4941	0.4935	0.5261
13	1.1645	1.1658	1.1854	0.6579	0.6702	0.7394	0.8112	0.8086	0.8324	0.5547	0.5522	0.5903
14	1.2159	1.2162	1.2383	0.6938	0.708	0.7865	0.823	0.8218	0.8514	0.6221	0.6197	0.6774
15	1.2638	1.266	1.2917	0.7277	0.7794	0.8336	0.8417	0.8397	0.8751	0.6899	0.7107	0.745
16	1.3089	1.3148	1.3383	0.7848	0.8681	0.8934	0.8629	0.8604	0.8955	0.739	0.7575	0.8124
17	1.3465	1.352	1.375	0.849	1.0148	0.9627	0.8797	0.8771	0.9139	0.8195	0.8201	0.9075
18	1.3648	1.3788	1.3885	0.9362	1.109	1.0617	0.904	0.9004	0.938	0.9546	0.9346	1.0395
19	1.3858	1.3953	1.3636	1.0375	1.1675	1.1567	0.9419	0.9331	0.9707	1.1118	1.1066	1.149
20	1.3581	1.3877	1.3951	1.1196	1.1658	1.242	0.9851	0.9772	1.015	1.2024	1.2176	1.2137
21	1.377	1.3866	1.4103	1.1229	1.2402	1.2885	1.0144	1.0037	1.0443	1.1741	1.2253	1.2214
22	1.3869	1.3906	1.4224	1.1769	1.2851	1.3191	1.0432	1.0435	1.0906	1.22	1.2318	1.2485
23	1.3997	1.4016	1.4335	1.2355	1.3159	1.3667	1.1185	1.1208	1.1671	1.2408	1.2522	1.2603
24	1.4109	1.4162	1.4469	1.2681	1.3397	1.3949	1.1874	1.1902	1.22	1.2517	1.2654	1.2628
Supplementary Figure 1C
Time (h)	PAO1			gltS			PAO1/pUCP20-gltS			gltS/pUCP20-gltS
0	0.0915	0.0919	0.0935	0.0926	0.0919	0.0932	0.103	0.0995	0.1006	0.1009	0.0981	0.1045
1	0.116	0.1121	0.1136	0.1199	0.1145	0.1186	0.1308	0.1287	0.1329	0.1279	0.1208	0.1316
2	0.176	0.1818	0.1873	0.1879	0.1882	0.1955	0.2428	0.2591	0.2578	0.217	0.2097	0.2215
3	0.2982	0.2945	0.2986	0.3264	0.3436	0.3584	0.3726	0.3793	0.3802	0.3334	0.3268	0.3406
4	0.4601	0.4619	0.4664	0.4674	0.4874	0.5033	0.5227	0.5176	0.5256	0.3829	0.3748	0.3853
5	0.5771	0.5844	0.5929	0.5559	0.5765	0.5927	0.6779	0.6664	0.6802	0.4203	0.4137	0.4188
6	0.6093	0.6128	0.6281	0.6059	0.6239	0.6397	0.6883	0.6789	0.6898	0.485	0.4975	0.4748
7	0.6817	0.6926	0.7126	0.657	0.6759	0.6907	0.7007	0.6899	0.709	0.5477	0.5625	0.5404
8	0.7915	0.8118	0.8405	0.727	0.7413	0.752	0.7912	0.774	0.7787	0.6029	0.6252	0.592
9	0.9257	0.9751	1.0024	0.7817	0.8053	0.8222	0.8535	0.8383	0.841	0.6495	0.675	0.6388
10	1.1287	1.1903	1.1992	0.8002	0.8209	0.829	0.885	0.8592	0.8703	0.6896	0.7194	0.6858
11	1.2521	1.2596	1.2563	0.8018	0.8225	0.8234	0.9138	0.8697	0.888	0.7252	0.7402	0.7308
12	1.2834	1.2883	1.2896	0.7894	0.8041	0.8067	0.9281	0.8826	0.8953	0.7437	0.7636	0.7604
13	1.3235	1.3269	1.3277	0.8007	0.8021	0.8069	0.9578	0.9	0.9071	0.774	0.808	0.7929
14	1.367	1.374	1.3896	0.8055	0.8159	0.8184	0.9603	0.9208	0.9474	0.8126	0.852	0.8446
15	1.3938	1.3981	1.412	0.8212	0.8435	0.8582	0.9999	0.9337	0.9475	0.8745	0.9096	0.9119
16	1.395	1.4111	1.4288	0.8411	0.869	0.8869	1.039	0.9897	1.0079	0.9561	0.9853	1.0076
17	1.3994	1.4232	1.4445	0.8683	0.8878	0.905	1.0616	1.0248	1.0409	0.9931	1.0288	1.0539
18	1.4093	1.4372	1.4548	0.9	0.9061	0.9286	1.0915	1.0573	1.0691	0.9938	1.0402	1.024
19	1.4213	1.4475	1.4644	0.9152	0.9304	0.9306	1.1306	1.0917	1.1013	1.0552	1.079	1.0824
20	1.4323	1.4602	1.4797	0.9056	0.9338	0.9201	1.1422	1.1247	1.1346	1.093	1.1236	1.1204
21	1.4411	1.4728	1.4943	0.9136	0.9267	0.9192	1.1345	1.1221	1.1243	1.1153	1.1612	1.1522
22	1.4526	1.4842	1.5076	0.8969	0.9197	0.9248	1.1336	1.1208	1.1192	1.1347	1.1817	1.1781
23	1.471	1.4974	1.5155	0.8935	0.9305	0.9354	1.1356	1.1177	1.116	1.1494	1.194	1.1794
24	1.4795	1.5178	1.5163	0.9018	0.9374	0.9479	1.1323	1.1152	1.1142	1.1538	1.1927	1.1693
Supplementary Figure 1D
Time (h)	PAO1			gltS			PAO1/pUCP20-gltS			gltS/pUCP20-gltS
0	0.09	0.0936	0.0939	0.0913	0.0924	0.092	0.1019	0.1036	0.1023	0.0984	0.1001	0.099
1	0.1117	0.1109	0.1121	0.114	0.1135	0.1159	0.1325	0.1298	0.1295	0.1265	0.125	0.1231
2	0.1307	0.1329	0.1382	0.1889	0.2	0.2064	0.1761	0.1798	0.1782	0.2182	0.225	0.2247
3	0.1892	0.1919	0.2067	0.3557	0.3762	0.3995	0.2817	0.2917	0.2898	0.3386	0.3459	0.3446
4	0.3236	0.327	0.3473	0.4934	0.5245	0.5465	0.4841	0.5178	0.5018	0.3706	0.3818	0.3782
5	0.4329	0.4477	0.4582	0.5746	0.6039	0.6268	0.5586	0.5684	0.5692	0.3996	0.4146	0.4029
6	0.4761	0.5071	0.5098	0.6003	0.6281	0.6486	0.6173	0.6533	0.6722	0.4563	0.5021	0.452
7	0.5827	0.5924	0.5933	0.6518	0.6707	0.6816	0.768	0.7932	0.7968	0.5634	0.6259	0.568
8	0.7981	0.8019	0.794	0.7288	0.7417	0.7541	0.8812	0.901	0.9121	0.6795	0.7162	0.7062
9	1.0374	1.0246	1.0161	0.7862	0.8051	0.8188	0.9824	0.9948	0.9896	0.7315	0.7807	0.7654
10	1.1928	1.1857	1.187	0.8352	0.8599	0.8717	1.0494	1.0548	1.0287	0.8369	0.9168	0.8638
11	1.2984	1.2987	1.3025	0.8801	0.9227	0.9315	1.0762	1.0695	1.0627	0.9898	1.0708	1.0417
12	1.372	1.3802	1.3873	0.9519	0.9896	0.9757	1.0775	1.0667	1.0738	1.106	1.1754	1.1619
13	1.4193	1.4305	1.4381	1.0573	1.0931	1.0939	1.0847	1.0658	1.066	1.197	1.2419	1.2274
14	1.4555	1.4645	1.4647	1.1283	1.1604	1.1591	1.0872	1.0517	1.0512	1.2241	1.2642	1.2554
15	1.5224	1.5146	1.5097	1.2505	1.2517	1.244	1.0889	1.0406	1.0391	1.2399	1.2751	1.2711
16	1.4792	1.5458	1.5732	1.2684	1.2661	1.2586	1.0882	1.0319	1.0268	1.2323	1.257	1.2762
17	1.4788	1.4907	1.4904	1.2734	1.267	1.2618	1.0942	1.0241	1.0139	1.2378	1.2797	1.2691
18	1.4697	1.4863	1.4907	1.2779	1.2615	1.2577	1.1412	1.0207	0.9966	1.2442	1.2869	1.2897
19	1.4656	1.4796	1.4852	1.2785	1.259	1.2487	1.1628	1.027	0.9943	1.2474	1.2893	1.2964
20	1.457	1.4762	1.4832	1.2766	1.2491	1.2557	1.1797	1.0365	1.0006	1.2484	1.2822	1.291
21	1.4518	1.4734	1.4811	1.276	1.2479	1.2397	1.1864	1.0323	0.9994	1.2468	1.2836	1.2842
22	1.4502	1.4662	1.4774	1.2706	1.2411	1.2331	1.1807	1.0224	0.9916	1.2453	1.2677	1.2719
23	1.4508	1.4621	1.4708	1.2666	1.2347	1.2328	1.1891	1.0105	0.9861	1.2458	1.2458	1.2632
24	1.452	1.4601	1.4432	1.2656	1.2349	1.2279	1.2085	0.9955	0.983	1.2414	1.2342	1.2407
Supplementary Figure 1E
Time (h)	PAO1			gltS			PAO1/pUCP20-gltS			gltS/pUCP20-gltS
0	0.0953	0.0945	0.0942	0.0944	0.0942	0.0963	0.1026	0.102	0.1005	0.0983	0.0999	0.0968
1	0.1085	0.1074	0.1065	0.1165	0.1108	0.1154	0.1238	0.1214	0.1206	0.1111	0.1126	0.1108
2	0.1983	0.2128	0.194	0.156	0.1589	0.1671	0.2456	0.2495	0.2441	0.1656	0.1684	0.1708
3	0.3009	0.2999	0.3134	0.2762	0.2848	0.2978	0.3257	0.3299	0.3272	0.286	0.291	0.2884
4	0.3685	0.3775	0.3729	0.4569	0.4636	0.4817	0.3845	0.3862	0.3877	0.4248	0.4325	0.4232
5	0.4456	0.4453	0.4462	0.6125	0.6127	0.6337	0.4781	0.4729	0.4718	0.5994	0.618	0.6015
6	0.5322	0.5319	0.529	0.7032	0.7193	0.759	0.5753	0.5733	0.5703	0.6741	0.6903	0.6855
7	0.6049	0.6012	0.5995	0.8314	0.8452	0.9004	0.6456	0.6504	0.644	0.7902	0.8222	0.8241
8	0.6736	0.6686	0.6663	0.9374	0.9586	1.0065	0.7118	0.7153	0.7114	0.9863	1.0163	1.0067
9	0.7332	0.7272	0.728	0.9955	1.0085	1.0385	0.7469	0.7518	0.7492	1.1355	1.1613	1.1484
10	0.7794	0.774	0.7803	1.0205	1.0234	1.0524	0.7655	0.7724	0.7706	1.1783	1.1894	1.1739
11	0.8575	0.8526	0.8598	1.0663	1.06	1.0649	0.7824	0.7917	0.7912	1.1595	1.1671	1.1476
12	0.9534	0.9484	0.9571	1.0975	1.0914	1.0905	0.8022	0.8124	0.8123	1.1313	1.1333	1.1187
13	1.0453	1.0401	1.0403	1.0845	1.0572	1.0612	0.8272	0.8365	0.8353	1.0959	1.099	1.0802
14	1.1175	1.1125	1.1138	1.0757	1.0414	1.04	0.8525	0.8621	0.8587	1.0644	1.0672	1.0507
15	1.1738	1.1654	1.1674	1.0669	1.0323	1.0303	0.8801	0.8886	0.8832	1.043	1.0473	1.0311
16	1.2174	1.2034	1.2071	1.067	1.0348	1.0258	0.9101	0.9148	0.9068	1.0329	1.038	1.0216
17	1.2388	1.226	1.233	1.07	1.026	1.0249	0.9392	0.9454	0.9294	1.0376	1.0411	1.0217
18	1.2521	1.2408	1.2506	1.0763	1.0329	1.0306	0.9673	0.9703	0.9507	1.0457	1.0498	1.0303
19	1.2636	1.2564	1.268	1.0944	1.0449	1.0751	0.9816	0.9878	0.9656	1.0538	1.0559	1.0321
20	1.2746	1.2688	1.2729	1.1237	1.0997	1.1283	0.9795	1.0009	0.9637	1.064	1.0636	1.0466
21	1.2711	1.2668	1.2708	1.1511	1.1658	1.1917	0.9824	0.9888	0.9672	1.0719	1.0722	1.055
22	1.2752	1.2529	1.2603	1.1601	1.2288	1.1558	0.9882	0.9953	0.9713	1.0803	1.0766	1.0608
23	1.2688	1.2467	1.2824	1.219	1.105	1.1127	0.9961	1.0014	0.9758	1.0805	1.074	1.0561
24	1.2806	1.2763	1.3084	1.2169	1.0848	1.0845	1.0004	1.0061	0.9802	1.0709	1.0976	1.123

## Sheet: Supplementary Table 1
PA no.	Gene	FC	P value	QS	Product description
PA4211	phzB1	-8.91019	0.0004	+	Probable phenazine biosynthesis protein
PA2069		-7.56629	5e-05	+	Probable carbamoyl transferase
PA3724	lasB	-7.27919	5e-05	+	Elastase LasB
PA1900	phzB2	-7.21295	5e-05		Probable phenazine biosynthesis protein
PA2302	ambE	-6.74072	5e-05	+	Probable non-ribosomal peptide synthetase
PA3331		-6.67286	5e-05	+	Cytochrome P450
PA3478	rhlB	-6.58344	0.00385	+	Rhamnosyltransferase chain B
PA1871	lasA	-6.54855	5e-05	+	LasA protease precursor
PA2305	ambB	-6.5393	5e-05	+	Probable non-ribosomal peptide synthetase
PA1903	phzE2	-6.49329	5e-05	+	Phenazine biosynthesis protein PhzE
PA3330		-6.39101	5e-05	+	Probable short chain dehydrogenase
PA2303	ambD	-6.38188	0.00035	+	Hypothetical protein
PA4217	phzS	-6.30038	5e-05	+	Flavin-containing monooxygenase
PA4214	phzE1	-6.18048	5e-05	+	Phenazine biosynthesis protein PhzE
PA3535		-6.08786	5e-05	+	Probable serine protease
PA3327		-6.02963	5e-05	+	Probable non-ribosomal peptide synthetase
PA1246	aprD	-6.01587	0.00025	+	Alkaline protease secretion protein AprD
PA3329		-6.00351	5e-05	+	Hypothetical protein
PA3328		-5.92284	5e-05	+	Probable FAD-dependent monooxygenase
PA1901	phzC2	-5.87789	5e-05	+	Phenazine biosynthesis protein PhzC
PA4215	phzF1	-5.83186	5e-05	+	Probable phenazine biosynthesis protein
PA3333	fabH2	-5.78011	5e-05	+	3-oxoacyl-[acyl-carrier-protein] synthase III
PA1218		-5.60506	0.00335	+	Hypothetical protein
PA4212	phzC1	-5.59056	5e-05	+	Phenazine biosynthesis protein PhzC
PA3479	rhlA	-5.59046	5e-05	+	Rhamnosyltransferase chain A
PA1216		-5.58632	5e-05	+	Hypothetical protein
PA1904	phzF2	-5.57998	5e-05	+	Probable phenazine biosynthesis protein
PA2587	pqsH	-5.51883	5e-05	+	Probable FAD-dependent monooxygenase
PA0996	pqsA	-5.48941	0.00325	+	Probable coenzyme A ligase
PA1217		-5.47404	0.0001	+	Probable 2-isopropylmalate synthase
PA1249	aprA	-5.41939	5e-05	+	Alkaline metalloproteinase precursor
PA3336		-5.40663	5e-05	+	Probable major facilitator superfamily (MFS) transporter
PA0852	cbpD	-5.3842	5e-05	+	Chitin-binding protein CbpD precursor
PA2300	chiC	-5.30446	5e-05	+	Chitinase
PA3908		-5.20357	0.00095	+	Hypothetical protein
PA0997	pqsB	-5.15687	0.00035	+	Homologous to beta-keto-acyl-acyl-carrier protein synthase
PA3332		-5.05237	5e-05	+	Conserved hypothetical protein
PA1130	rhlC	-5.0523	5e-05	+	Rhamnosyltransferase 2
PA1247	aprE	-4.90112	5e-05	+	Alkaline protease secretion protein AprE
PA4133		-4.87195	5e-05	+	Cytochrome c oxidase subunit (cbb3-type)
PA2939		-4.81075	5e-05	+	Probable aminopeptidase
PA0572		-4.7562	5e-05	+	Hypothetical protein
PA2193	hcnA	-4.74217	0.0003	+	Hydrogen cyanide synthase HcnA
PA4677		-4.72955	5e-05	+	Hypothetical protein
PA1914		-4.63044	5e-05	+	Conserved hypothetical protein
PA3335		-4.596	5e-05	+	Hypothetical protein
PA0122	rahU	-4.59022	5e-05	+	Conserved hypothetical protein
PA1248	aprF	-4.55961	5e-05	+	Alkaline protease secretion outer membrane protein AprF precursor
PA4209	phzM	-4.52813	5e-05	+	Probable phenazine-specific methyltransferase
PA1896		-4.52397	5e-05	+	Hypothetical protein
PA1214		-4.42719	0.00055	+	Hypothetical protein
PA4175	piv	-4.23727	5e-05	+	Protease IV
PA1874		-4.23653	5e-05	+	Hypothetical protein
PA0998	pqsC	-4.23072	0.00095	+	Homologous to beta-keto-acyl-acyl-carrier protein synthase
PA1245	aprX	-4.19606	5e-05	+	Hypothetical protein
PA1897		-4.19362	5e-05	+	Hypothetical protein
PA4651	cupE4	-4.1534	5e-05	+	Probable pili assembly chaperone
PA1895		-4.1354	5e-05	+	Hypothetical protein
PA4141		-4.13213	5e-05	+	Hypothetical protein
PA3326	clpP2	-4.06569	5e-05	+	Probable Clp-family ATP-dependent protease
PA2066		-3.9529	5e-05	+	Hypothetical protein
PA1212		-3.93439	0.00295	+	Probable major facilitator superfamily (MFS) transporter
PA2591	vqsR	-3.91201	5e-05	+	Probable transcriptional regulator
PA4131		-3.88192	5e-05	+	Probable iron-sulfur protein
PA1894		-3.79525	5e-05	+	Hypothetical protein
PA2195	hcnC	-3.71563	5e-05	+	Hydrogen cyanide synthase HcnC
PA1665	fha2	-3.66324	5e-05	+	Hypothetical protein
PA3684		-3.60971	5e-05		Hypothetical protein
PA3307		-3.60337	0.0004		Hypothetical protein
PA5219		-3.59242	0.0064		Hypothetical protein
PA4738		-3.54677	5e-05	+	Conserved hypothetical protein
PA0144		-3.53411	0.00165	+	Hypothetical protein
PA1658	hsiC2	-3.51823	5e-05	+	Conserved hypothetical protein
PA5352		-3.50616	0.00105	+	Conserved hypothetical protein
PA4130		-3.50612	5e-05	+	Probable sulfite or nitrite reductase
PA1432	lasI	-3.50465	5e-05	+	Autoinducer synthesis protein LasI
PA2588		-3.48943	5e-05	+	Probable transcriptional regulator
PA4143		-3.46098	0.00025	+	Probable toxin transporter
PA2194	hcnB	-3.4511	5e-05	+	Hydrogen cyanide synthase HcnB
PA2166		-3.43175	5e-05	+	Hypothetical protein
PA4739		-3.40232	5e-05	+	Conserved hypothetical protein
PA1784		-3.3929	5e-05	+	Hypothetical protein
PA4869		-3.39264	5e-05	+	Hypothetical protein
PA1892		-3.38223	0.0006		Hypothetical protein
PA5220		-3.37325	5e-05	+	Hypothetical protein
PA4877		-3.35882	0.00095		Hypothetical protein
PA1893		-3.35038	5e-05	+	Hypothetical protein
PA3523	mexP	-3.34803	0.00215		Probable Resistance-Nodulation-Cell Division (RND) efflux membrane fusion protein precursor
PA4142		-3.32882	0.0001	+	Probable secretion protein
PA4306	flp	-3.3274	0.00015	+	Type IVb pilin, Flp
PA3477	rhlR	-3.31101	5e-05	+	Transcriptional regulator RhlR
PA3104	xcpP	-3.31023	5e-05	+	Secretion protein XcpP
PA1659	hsiF2	-3.28264	0.00305	+	Hypothetical protein
PA1657	hsiB2	-3.28182	5e-05	+	Conserved hypothetical protein
PA2330		-3.22636	0.0005	+	Hypothetical protein
PA1656	hsiA2	-3.21817	5e-05	+	Hypothetical protein
PA3476	rhlI	-3.21434	5e-05	+	Autoinducer synthesis protein RhlI
PA5267	hcpB	-3.20564	5e-05		Secreted protein Hcp
PA5132		-3.19839	0.0006		Hypothetical protein
PA0279		-3.1767	0.00125		Probable transcriptional regulator
PA1356		-3.17181	0.0056		Hypothetical protein
PA4648	cupE1	-3.1502	5e-05	+	Hypothetical protein
PA2592		-3.09272	5e-05	+	Probable periplasmic spermidine/putrescine-binding protein
PA1662	clpV2	-3.074	5e-05	+	Probable ClpA/B-type protease
PA2423		-3.05986	5e-05	+	Hypothetical protein
PA1323		-3.04305	5e-05	+	Hypothetical protein
PA0028		-3.00556	0.0064	+	Hypothetical protein
PA0103		-3.00364	0.00175		Probable sulfate transporter
PA4652	cupE5	-3.002	0.00025	+	Hypothetical protein
PA5182		-2.99658	0.0003		Hypothetical protein
PA5181		-2.99077	5e-05		Probable oxidoreductase
PA0999	pqsD	-2.96611	5e-05	+	3-oxoacyl-[acyl-carrier-protein] synthase III
PA4300	tadC	-2.95326	0.00485	+	TadC
PA4132		-2.93867	5e-05	+	Conserved hypothetical protein
PA3920		-2.93293	5e-05		Probable metal transporting P-type ATPase
PA0027		-2.92204	5e-05	+	Hypothetical protein
PA1660	hsiG2	-2.91348	5e-05	+	Hypothetical protein
PA2301		-2.88222	0.0002		Hypothetical protein
PA1558		-2.88191	0.00695		Hypothetical protein
PA2190		-2.83802	0.0005	+	Conserved hypothetical protein
PA4206	mexH	-2.83642	5e-05	+	Probable Resistance-Nodulation-Cell Division (RND) efflux membrane fusion protein precursor
PA0113		-2.82932	5e-05		Probable cytochrome c oxidase assembly factor
PA5058	phaC2	-2.79246	5e-05	+	Poly(3-hydroxyalkanoic acid) synthase 2
PA5354	glcE	-2.78884	0.00555	+	Glycolate oxidase subunit GlcE
PA3095	xcpZ	-2.78647	5e-05		General secretion pathway protein M
PA3032	snr1	-2.78418	5e-05	+	Cytochrome c Snr1
PA4302	tadA	-2.75351	0.00075	+	TadA ATPase
PA1003	mvfR	-2.75267	0.0002	+	Transcriptional regulator MvfR
PA5180		-2.75266	5e-05		Conserved hypothetical protein
PA4590	pra	-2.75036	5e-05	+	Protein activator
PA5059		-2.73442	5e-05	+	Probable transcriptional regulator
PA3096	xcpY	-2.73294	5e-05	+	General secretion pathway protein L
PA0026	plcB	-2.72608	5e-05	+	Phospholipase C, PlcB
PA4041		-2.70853	0.002		Hypothetical protein
PA3685	yeaZ	-2.702	5e-05		Conserved hypothetical protein
PA1663	sfa2	-2.69524	5e-05	+	Probable transcriptional regulator
PA4305	rcpC	-2.66647	5e-05	+	RcpC
PA2244	pslN	-2.65774	0.00075		Hypothetical protein
PA2566		-2.64027	5e-05	+	Conserved hypothetical protein
PA1745		-2.62765	0.00075	+	Hypothetical protein
PA2331		-2.62148	5e-05	+	Hypothetical protein
PA4917	nadD2	-2.59735	5e-05	+	Hypothetical protein
PA1667	hsiJ2	-2.56618	5e-05	+	Hypothetical protein
PA1969		-2.56363	5e-05		Hypothetical protein
PA0451		-2.55007	0.0018		Conserved hypothetical protein
PA1324		-2.54463	5e-05	+	Hypothetical protein
PA2414		-2.54425	0.0001	+	L-sorbosone dehydrogenase
PA0187		-2.53496	0.00615		Hypothetical protein
PA3957		-2.52521	0.00485		Probable short-chain dehydrogenase
PA4080		-2.52505	0.0009		Probable response regulator
PA5431		-2.51909	0.00165		Probable transcriptional regulator
PA4117	bphP	-2.51775	5e-05	+	Bacterial phytochrome, BphP
PA1669	icmF2	-2.49916	5e-05	+	Hypothetical protein
PA1668	dotU2	-2.49597	5e-05	+	Hypothetical protein
PA1876		-2.49263	0.00055		Probable ATP-binding/permease fusion ABC transporter
PA3042		-2.48822	0.00595		Hypothetical protein
PA2371	clpV3	-2.47172	5e-05	+	Probable ClpA/B-type protease
PA0332		-2.47145	0.00095		Hypothetical protein
PA0143	nuh	-2.45709	5e-05	+	Purine nucleosidase Nuh
PA2448		-2.45387	5e-05	+	Hypothetical protein
PA2144	glgP	-2.42491	5e-05	+	Glycogen phosphorylase
PA0525		-2.4138	5e-05		Probable dinitrification protein NorD
PA2869		-2.39408	0.00215		Hypothetical protein
PA2363	hsiJ3	-2.38285	5e-05		Hypothetical protein
PA3519		-2.37515	5e-05	+	Hypothetical protein
PA2747		-2.36936	5e-05	+	Hypothetical protein
PA4878	brlR	-2.36104	5e-05	+	Probable transcriptional regulator
PA2147	katE	-2.35588	0.0008	+	Catalase HPII
PA4190	pqsL	-2.35532	5e-05	+	Probable FAD-dependent monooxygenase
PA4205	mexG	-2.35493	5e-05	+	Hypothetical protein
PA1661	hsiH2	-2.31577	5e-05	+	Hypothetical protein
PA1930		-2.30866	5e-05	+	Probable chemotaxis transducer
PA0106	coxA	-2.30251	5e-05	+	Cytochrome c oxidase, subunit I
PA2159		-2.29247	0.0032	+	Conserved hypothetical protein
PA0059	osmC	-2.28343	5e-05	+	Osmotically inducible protein OsmC
PA0798	pmtA	-2.25926	5e-05		Phospholipid methyltransferase
PA0543		-2.2371	0.00155		Hypothetical protein
PA2151		-2.23285	0.0014	+	Conserved hypothetical protein
PA2369	hsiG3	-2.21551	5e-05		Hypothetical protein
PA1000	pqsE	-2.21183	0.0016	+	Quinolone signal response protein
PA4294		-2.21139	0.0017	+	Hypothetical protein
PA2326		-2.20154	0.00665		Hypothetical protein
PA3418	ldh	-2.19809	5e-05	+	Leucine dehydrogenase
PA3415		-2.19506	0.00125		Probable dihydrolipoamide acetyltransferase
PA4778	cueR	-2.19455	5e-05	+	Probable transcriptional regulator
PA3750		-2.17914	0.00045		Hypothetical protein
PA1319	cyoC	-2.17836	0.0069	+	Cytochrome o ubiquinol oxidase subunit III
PA4303	tadZ	-2.17529	0.0001	+	TadZ
PA4286		-2.17379	5e-05		Hypothetical protein
PA4312		-2.16952	0.00065		Conserved hypothetical protein
PA4349		-2.16844	0.00025		Hypothetical protein
PA2196		-2.15355	5e-05	+	Probable transcriptional regulator
PA2345		-2.15345	5e-05	+	Conserved hypothetical protein
PA3260		-2.14893	0.00345		Probable transcriptional regulator
PA4610		-2.14352	5e-05		Hypothetical protein
PA1732		-2.14111	0.0038		Conserved hypothetical protein
PA5101		-2.12686	5e-05		Hypothetical protein
PA3522	mexQ	-2.12178	0.0018		Probable Resistance-Nodulation-Cell Division (RND) efflux transporter
PA0267		-2.1137	5e-05		Hypothetical protein
PA0855		-2.10672	0.00255	+	Hypothetical protein
PA0112		-2.10493	0.0058		Hypothetical protein
PA1166		-2.10186	0.0001		Hypothetical protein
PA4702		-2.10124	5e-05		Hypothetical protein
PA0111		-2.09761	0.006		Hypothetical protein
PA3692	lptF	-2.08022	5e-05	+	Lipotoxon F, LptF
PA4078		-2.06004	5e-05	+	Probable nonribosomal peptide synthetase
PA2372		-2.05739	5e-05	+	Hypothetical protein
PA2514	antC	-2.05303	5e-05	+	Anthranilate dioxygenase reductase
PA5356	glcC	-2.03466	5e-05	+	Transcriptional regulator GlcC
PA4362		-2.00886	5e-05		Hypothetical protein
PA3976	thiE	-1.98578	5e-05		Thiamin-phosphate pyrophosphorylase
PA3688		-1.97057	5e-05	+	Hypothetical protein
PA2433		-1.96036	0.00025	+	Hypothetical protein
PA4139		-1.9407	5e-05	+	Hypothetical protein
PA2753		-1.93067	5e-05		Hypothetical protein
PA2184		-1.9189	0.00135		Conserved hypothetical protein
PA2171		-1.91888	5e-05	+	Hypothetical protein
PA4304	rcpA	-1.90213	5e-05	+	RcpA
PA4916	nrtR	-1.90203	5e-05	+	Hypothetical protein
PA1881		-1.89757	0.00295	+	Probable oxidoreductase
PA3995		-1.89245	0.0003		Probable transcriptional regulator
PA2072		-1.89006	5e-05		Conserved hypothetical protein
PA4207	mexI	-1.88971	5e-05	+	Probable Resistance-Nodulation-Cell Division (RND) efflux transporter
PA0479		-1.88794	0.0003		Probable transcriptional regulator
PA1002	phnB	-1.88418	0.0027	+	Anthranilate synthase component II
PA1318	cyoB	-1.88344	0.00015	+	Cytochrome o ubiquinol oxidase subunit I
PA2366	hsiC3	-1.87996	5e-05	+	Uricase PuuD
PA5353	glcF	-1.87682	5e-05	+	Glycolate oxidase subunit GlcF
PA4577		-1.87022	0.00095		Hypothetical protein
PA2024		-1.86957	0.0065		Probable ring-cleaving dioxygenase
PA1860		-1.86489	0.00125		Hypothetical protein
PA1137		-1.85718	5e-05		Probable oxidoreductase
PA0523	norC	-1.85688	5e-05		Nitric-oxide reductase subunit C
PA2699		-1.84911	0.00015		Hypothetical protein
PA5381		-1.8447	0.00095		Hypothetical protein
PA2573		-1.84447	5e-05	+	Probable chemotaxis transducer
PA0587		-1.8425	5e-05		Conserved hypothetical protein
PA0179		-1.84195	5e-05	+	Probable two-component response regulator
PA3417		-1.83858	0.00445		Probable pyruvate dehydrogenase E1 component, alpha subunit
PA2367	hcp3	-1.83057	5e-05	+	Hypothetical protein
PA0107		-1.82862	0.0016	+	Conserved hypothetical protein
PA2788		-1.82238	5e-05		Probable chemotaxis transducer
PA4296	pprB	-1.82045	5e-05	+	Two-component response regulator, PprB
PA0788		-1.81624	5e-05		Hypothetical protein
PA4112		-1.79878	5e-05		Probable sensor/response regulator hybrid
PA2920		-1.79495	5e-05		Probable chemotaxis transducer
PA2065	pcoA	-1.79467	0.00485		Copper resistance protein A precursor
PA1041		-1.78876	5e-05		Probable outer membrane protein precursor
PA2572		-1.77836	5e-05	+	Probable two-component response regulator
PA5202		-1.77448	0.0015		Hypothetical protein
PA3723		-1.77342	5e-05		Probable FMN oxidoreductase
PA4925		-1.76377	5e-05	+	Conserved hypothetical protein
PA2226	qsrO	-1.76008	0.00055		Hypothetical protein
PA2475		-1.75585	5e-05		Probable cytochrome P450
PA0468		-1.75352	0.0001		Hypothetical protein
PA2365	hsiB3	-1.74524	0.00125	+	Conserved hypothetical protein
PA4507		-1.74399	0.0003		Hypothetical protein
PA2562		-1.72597	5e-05		Hypothetical protein
PA0524	norB	-1.72571	5e-05		Nitric-oxide reductase subunit B
PA2076		-1.72309	0.00025	+	Probable transcriptional regulator
PA3030	mobA	-1.72128	0.00475		Molybdopterin-guanine dinucleotide biosynthesis protein MobA
PA2238	pslH	-1.70813	5e-05		PslH
PA1317	cyoA	-1.7081	0.00015	+	Cytochrome o ubiquinol oxidase subunit II
PA1001	phnA	-1.70757	0.0001	+	Anthranilate synthase component I
PA4297	tadG	-1.70217	0.00125	+	TadG
PA0105	coxB	-1.70215	5e-05	+	Cytochrome c oxidase, subunit II
PA3208		-1.68542	5e-05		Conserved hypothetical protein
PA1174	napA	-1.68401	5e-05		Periplasmic nitrate reductase protein NapA
PA4293	pprA	-1.67891	0.0003	+	Two-component sensor PprA
PA4813	lipC	-1.6743	0.00655		Lipase LipC
PA1951	fapF	-1.67209	5e-05		Hypothetical protein
PA3289		-1.67074	0.00025		Hypothetical protein
PA0108	coIII	-1.67032	5e-05	+	Cytochrome c oxidase, subunit III
PA1465		-1.66679	0.00155		Hypothetical protein
PA0737		-1.66632	0.00315		Hypothetical protein
PA2754		-1.66567	5e-05		Conserved hypothetical protein
PA0355	pfpI	-1.66514	5e-05	+	Protease PfpI
PA2509	catB	-1.66178	0.0001		Muconate cycloisomerase I
PA0704		-1.63537	0.00015		Probable amidase
PA5158		-1.6308	0.00205		Probable outer membrane protein precursor
PA1973	pqqF	-1.62825	0.0004		Pyrroloquinoline quinone biosynthesis protein F
PA0178		-1.62747	5e-05	+	Probable two-component sensor
PA0743		-1.62346	5e-05		Probable 3-hydroxyisobutyrate dehydrogenase
PA1373	fabF2	-1.6225	5e-05		3-oxoacyl-acyl carrier protein synthase II
PA2513	antB	-1.61736	0.00625	+	Anthranilate dioxygenase small subunit
PA4781		-1.61267	5e-05		Cyclic di-GMP phosphodiesterase
PA2328		-1.60841	0.0003	+	Hypothetical protein
PA0502		-1.60646	0.00305		Probable biotin biosynthesis protein bioH
PA1592		-1.60118	5e-05		Hypothetical protein
PA2787	cpg2	-1.5844	0.0001		Carboxypeptidase G2 precursor
PA2361	icmF3	-1.58392	5e-05		Hypothetical protein
PA2360	hsiA3	-1.58096	0.00015		Hypothetical protein
PA3462		-1.57718	0.0002		Probable sensor/response regulator hybrid
PA1242	sprP	-1.57708	0.0016		Hypothetical protein
PA2507	catA	-1.57666	5e-05		Catechol 1,2-dioxygenase
PA3691		-1.57008	5e-05	+	Hypothetical protein
PA5359		-1.56791	5e-05		Hypothetical protein
PA1666	lip2	-1.56318	0.0037	+	Hypothetical protein
PA2512	antA	-1.5609	5e-05	+	Anthranilate dioxygenase large subunit
PA1169		-1.55337	0.00275		Probable lipoxygenase
PA2222		-1.55296	5e-05		Hypothetical protein
PA1172	napC	-1.54431	5e-05		Cytochrome c-type protein NapC
PA4988	waaA	-1.54233	5e-05		3-deoxy-D-manno-octulosonic-acid (KDO) transferase
PA2121		-1.53856	0.0004		Probable transcriptional regulator
PA1486	bapF	-1.52991	0.0043		Hypothetical protein
PA4876	osmE	-1.52676	5e-05	+	Osmotically inducible lipoprotein OsmE
PA0399		-1.51774	5e-05	+	Cystathionine beta-synthase
PA3105	xcpQ	-1.51557	5e-05	+	General secretion pathway protein D
PA2290	gcd	-1.51165	5e-05		Glucose dehydrogenase
PA0180	cttP	-1.50655	5e-05		Probable chemotaxis transducer
PA0575		-1.50414	5e-05		Conserved hypothetical protein
PA0333		-1.49948	0.0032		Hypothetical protein
PA4880		-1.49886	5e-05	+	Probable bacterioferritin
PA2590		-1.49672	0.004		Hypothetical protein
PA0586		-1.48882	5e-05	+	Conserved hypothetical protein
PA2227	vqsM	-1.48668	5e-05		AraC-type transcriptional regulator VqsM
PA3986		-1.48373	5e-05	+	Hypothetical protein
PA5355	glcD	-1.47264	5e-05	+	Glycolate oxidase subunit GlcD
PA4387		-1.46389	5e-05		Conserved hypothetical protein
PA0038		-1.46271	5e-05		Hypothetical protein
PA2771		-1.46262	0.0001		Conserved hypothetical protein
PA3220		-1.4385	0.00035		Probable transcriptional regulator
PA4063		-1.43363	0.00325		Hypothetical protein
PA2373	vgrG3	-1.4323	5e-05		Conserved hypothetical protein
PA0588		-1.4254	5e-05	+	Conserved hypothetical protein
PA4369		-1.42259	0.0042		Hypothetical protein
PA1160		-1.41637	0.0053		Hypothetical protein
PA3089		-1.41449	0.0059		Hypothetical protein
PA0176	aer2	-1.41403	5e-05	+	Aerotaxis transducer Aer2
PA4056	ribD	-1.40454	0.0005		Riboflavin-specific deaminase/reductase
PA3584	glpD	-1.40032	0.0001		Glycerol-3-phosphate dehydrogenase
PA1053		-1.38932	5e-05		Conserved hypothetical protein
PA5401		-1.37678	0.0018		Hypothetical protein
PA3347	hsbA	-1.36779	5e-05	+	Hypothetical protein
PA3041		-1.36366	0.0011		Hypothetical protein
PA3945		-1.36265	5e-05		Conserved hypothetical protein
PA1880		-1.36262	5e-05		Probable oxidoreductase
PA4658		-1.35489	5e-05		Hypothetical protein
PA2618		-1.34934	5e-05		Hypothetical protein
PA0361		-1.3351	5e-05		Probable gamma-glutamyltranspeptidase precursor
PA5060	phaF	-1.33116	5e-05		Polyhydroxyalkanoate synthesis protein PhaF
PA3391	nosR	-1.33039	0.00015	+	Regulatory protein NosR
PA2291		-1.32989	0.0002		Probable glucose-sensitive porin
PA1885		-1.32129	0.0062		Conserved hypothetical protein
PA5300	cycB	-1.31461	5e-05		Cytochrome c5
PA2081	kynB	-1.31377	5e-05	+	Kynurenine formamidase, KynB
PA0547		-1.31318	5e-05		Probable transcriptional regulator
PA3846		-1.30995	0.001		Hypothetical protein
PA3426		-1.30474	0.0063		Probable enoyl CoA-hydratase/isomerase
PA4311		-1.29544	0.0003	+	Conserved hypothetical protein
PA0159		-1.29171	0.0001		Probable transcriptional regulator
PA3392	nosZ	-1.28433	5e-05	+	Nitrous-oxide reductase precursor
PA1173	napB	-1.26484	0.00235	+	Cytochrome c-type protein NapB precursor
PA1375	pdxB	-1.26171	0.00015		Erythronate-4-phosphate dehydrogenase
PA0156	triA	-1.26056	0.00605		Resistance-Nodulation-Cell Division (RND) triclosan efflux membrane fusion protein, TriA
PA2435		-1.25968	0.0013		Probable cation-transporting P-type ATPase
PA5027		-1.2553	5e-05	+	Hypothetical protein
PA5363		-1.2464	0.00015		Hypothetical protein
PA1708	popB	-1.24456	0.0001		Translocator protein PopB
PA4202	nmoA	-1.24	0.00035		Hypothetical protein
PA1888		-1.23771	0.0014	+	Hypothetical protein
PA4338		-1.23617	0.0024		Hypothetical protein
PA3531	bfrB	-1.23247	5e-05		Bacterioferritin
PA3346	hsbR	-1.22589	5e-05	+	Probable two-component response regulator
PA2508	catC	-1.21465	0.00095		Muconolactone delta-isomerase
PA3025		-1.20147	0.0071		Probable FAD-dependent glycerol-3-phosphate dehydrogenase
PA0175		-1.19264	0.0002	+	Probable chemotaxis protein methyltransferase
PA5297	poxB	-1.19079	0.00095		Pyruvate dehydrogenase (cytochrome)
PA1578		-1.18247	0.0063		Hypothetical protein
PA2253	ansA	-1.18229	0.0046		L-asparaginase I
PA3352		-1.18206	5e-05		Hypothetical protein
PA4108		-1.17939	0.0004		Cyclic di-GMP phosphodiesterase
PA1542		-1.17649	0.00625		Hypothetical protein
PA4786		-1.17398	0.00045		Probable short-chain dehydrogenase
PA4589		-1.17281	0.00105		Probable outer membrane protein precursor
PA2717	cpo	-1.16409	0.00245	+	Chloroperoxidase precursor
PA1348		-1.1637	0.0061		Hypothetical protein
PA1706	pcrV	-1.15571	0.00155		Type III secretion protein PcrV
PA3930	cioA	-1.14509	0.0001		Cyanide insensitive terminal oxidase
PA2564		-1.14076	0.0024	+	Hypothetical protein
PA3049	rmf	-1.13604	5e-05		Ribosome modulation factor
PA3952		-1.13153	0.0049		Hypothetical protein
PA1826		-1.13053	0.00625		Probable transcriptional regulator
PA3101	xcpT	-1.12491	5e-05	+	General secretion pathway protein G
PA4607		-1.11928	0.0003		Hypothetical protein
PA3465		-1.11586	0.00015		Conserved hypothetical protein
PA3459		-1.11486	5e-05		Probable glutamine amidotransferase
PA5052		-1.11394	0.0018		Hypothetical protein
PA0315		-1.11308	5e-05		Hypothetical protein
PA0393	proC	-1.11017	5e-05		Pyrroline-5-carboxylate reductase
PA2621	clpS	-1.10975	0.001		Conserved hypothetical protein
PA4660	phr	-1.10831	0.00025		Deoxyribodipyrimidine photolyase
PA2544		-1.10236	0.0003		Hypothetical protein
PA2504		-1.09416	5e-05		Hypothetical protein
PA0505		-1.09321	5e-05		Hypothetical protein
PA0344		-1.07353	0.0066		Hypothetical protein
PA0364		-1.07051	5e-05	+	Probable oxidoreductase
PA4827		-1.06817	0.00555		Arylamine N-acetyltransferase
PA2232	pslB	-1.06501	0.00715		PslB
PA0195	pntAA	-1.06356	5e-05		Putative NAD(P) transhydrogenase, subunit alpha part 1
PA2223		-1.06284	5e-05		Hypothetical protein
PA3311	nbdA	-1.06067	0.0008	+	Conserved hypothetical protein
PA1337	ansB	-1.05901	5e-05		Glutaminase-asparaginase
PA3857	pcs	-1.037	0.0009		Phosphatidylcholine synthase
PA4847	accB	-1.03608	0.002		Biotin carboxyl carrier protein (BCCP)
PA5546		-1.03381	5e-05		Conserved hypothetical protein
PA3305		-1.02259	0.0019		Hypothetical protein
PA1562	acnA	-1.01814	5e-05		Aconitate hydratase 1
PA1339	aatP	-1.00715	0.0003		Amino acid ABC transporter ATP binding protein
PA0484		-1.00639	0.00425		Conserved hypothetical protein
PA2894		-1.00637	0.0061		Hypothetical protein
PA2540		1.00276	5e-05	+	Conserved hypothetical protein
PA2711		1.00924	0.00295	+	Probable periplasmic spermidine/putrescine-binding protein
PA1272	cobO	1.01278	5e-05		Cob(I)alamin adenosyltransferase
PA4358	feoB	1.01448	5e-05		Probable ferrous iron transport protein
PA2541		1.01722	0.00075		Probable CDP-alcohol phosphatidyltransferase
PA3435		1.02209	5e-05		Conserved hypothetical protein
PA4317		1.02652	5e-05		Hypothetical protein
PA0887	acsA	1.02829	5e-05	+	Acetyl-coenzyme A synthetase
PA5516	pdxY	1.03082	0.0013		Pyridoxamine kinase
PA2533		1.04159	5e-05		Probable sodium:alanine symporter
PA3018		1.0495	0.00235		Hypothetical protein
PA5530		1.05121	0.00075		Probable MFS dicarboxylate transporter
PA5369.5		1.05818	0.0003		Non-coding RNA gene
PA3234		1.07348	0.00015	+	Probable sodium:solute symporter
PA0668.1		1.07368	5e-05		Non-coding RNA gene
PA3366	amiE	1.07539	5e-05		Aliphatic amidase
PA4675	chtA	1.07541	5e-05		Probable TonB-dependent receptor
PA4690.5		1.07981	0.0001		Non-coding RNA gene
PA1959	bacA	1.08268	0.0016		Bacitracin resistance protein
PA5167	dctP	1.08281	5e-05		Probable c4-dicarboxylate-binding protein
PA4280.5		1.08451	0.0001		Non-coding RNA gene
PA2063		1.08646	0.0008		Hypothetical protein
PA2481		1.09045	5e-05		Hypothetical protein
PA1288		1.09088	0.00015		Probable outer membrane protein precursor
PA1817		1.0958	0.00345		Hypothetical protein
PA0622		1.09937	5e-05		Probable bacteriophage protein
PA3038	opdQ	1.10056	5e-05	+	Probable porin
PA3836		1.10926	5e-05		Hypothetical protein
PA4514		1.11003	5e-05		Probable outer membrane receptor for iron transport
PA0643		1.11141	5e-05		Hypothetical protein
PA5169	dctM	1.11428	0.0025		Probable C4-dicarboxylate transporter
PA3015		1.11792	5e-05		Hypothetical protein
PA4023		1.13623	0.00075		Probable transport protein
PA0641		1.14024	5e-05		Probable bacteriophage protein
PA0624		1.14149	5e-05		Hypothetical protein
PA0910	alpD	1.14434	0.0027		Hypothetical protein
PA0616		1.14998	5e-05		Hypothetical protein
PA5440		1.15108	5e-05		Probable peptidase
PA1651		1.15855	0.0016		Probable transporter
PA0277		1.1606	0.00115		Conserved hypothetical protein
PA0629		1.168	0.0004		Conserved hypothetical protein
PA0634		1.18175	5e-05		Hypothetical protein
PA3766		1.18296	0.001		Probable aromatic amino acid transporter
PA0783	putP	1.18408	5e-05		Sodium/proline symporter PutP
PA5153		1.19964	0.00215		Amino acid (lysine/arginine/ornithine/histidine/octopine) ABC transporter periplasmic binding protein
PA3878	narX	1.20865	0.0001		Two-component sensor NarX
PA2775	tsi4	1.22068	0.00675		Hypothetical protein
PA4501	opdD	1.22643	5e-05		Glycine-glutamate dipeptide porin OpdP
PA4150		1.22957	0.0068		Probable dehydrogenase E1 component
PA2667	mvaU	1.23485	5e-05		Conserved hypothetical protein
PA3925		1.25254	5e-05		Probable acyl-CoA thiolase
PA2410	fpvF	1.26043	0.00085		Hypothetical protein
PA2518	xylX	1.26692	0.0052		Toluate 1,2-dioxygenase alpha subunit
PA2403	fpvG	1.28941	0.00275		Hypothetical protein
PA3732		1.30685	5e-05		Conserved hypothetical protein
PA3727		1.31362	5e-05		Hypothetical protein
PA0620		1.31587	5e-05		Probable bacteriophage protein
PA3912		1.32262	5e-05	+	Conserved hypothetical protein
PA0669		1.32303	0.0032		Probable DNA polymerase alpha chain
PA2760	oprQ	1.32561	0.0001		Probable outer membrane protein precursor
PA2558		1.34684	0.00575		Probable transport protein
PA0045		1.36974	5e-05		Hypothetical protein
PA5082	dguC	1.37296	0.00025		Probable binding protein component of ABC transporter
PA1791		1.37605	5e-05		Hypothetical protein
PA0642		1.37637	5e-05		Hypothetical protein
PA0613		1.38523	0.00025		Hypothetical protein
PA0293	aguB	1.40053	5e-05		N-carbamoylputrescine amidohydrolase
PA5442		1.40577	5e-05		Conserved hypothetical protein
PA1074	braC	1.42326	0.0012		Branched-chain amino acid transport protein BraC
PA1788		1.42377	0.0053		Hypothetical protein
PA0633		1.43487	5e-05		Hypothetical protein
PA0563		1.44014	5e-05		Conserved hypothetical protein
PA4582		1.44091	5e-05		Conserved hypothetical protein
PA4642		1.44758	0.00225		Hypothetical protein
PA0628		1.51085	5e-05		Conserved hypothetical protein
PA1913		1.51363	5e-05		Hypothetical protein
PA0619		1.52247	5e-05		Probable bacteriophage protein
PA0640		1.5433	5e-05		Probable bacteriophage protein
PA0623		1.55113	5e-05		Probable bacteriophage protein
PA3575		1.56161	5e-05	+	Hypothetical protein
PA0618		1.57344	5e-05		Probable bacteriophage protein
PA0638		1.58834	5e-05		Probable bacteriophage protein
PA0625		1.59613	5e-05		Hypothetical protein
PA0639		1.59744	5e-05		Conserved hypothetical protein
PA4389		1.60307	5e-05		Probable short-chain dehydrogenase
PA0989		1.67451	0.00345		Hypothetical protein
PA3722		1.68401	5e-05		Hypothetical protein
PA1260	lhpP	1.74745	5e-05		Amino acid ABC transporter periplasmic binding protein
PA0635		1.76596	5e-05		Hypothetical protein
PA1755		1.8584	5e-05		Hypothetical protein
PA0047		1.86541	5e-05		Hypothetical protein
PA2398	fpvA	1.97553	5e-05		Ferripyoverdine receptor
PA4630		2.16927	5e-05		Hypothetical protein
PA0046		2.25328	5e-05		Hypothetical protein
PA0165		2.27456	5e-05	+	Hypothetical protein
PA3284		2.39278	0.0006	+	Hypothetical protein
PA2341		2.87623	0.00045	+	Probable ATP-binding component of ABC maltose/mannitol transporter
PA2338		2.89618	5e-05	+	Probable binding protein component of ABC maltose/mannitol transporter
PA3176	gltS	3.35006	0.0005		Glutamate/sodium ion symporter, GltS
